# Supplementary material for: Resveratrol Induces Autophagy and Apoptosis in Non-Small-Cell Lung Cancer Cells by Activating the NGFR-AMPK-mTOR Pathway
Source: Nutrients. 2022 Jun 10;14(12):2413. doi: 10.3390/nu14122413 (PMC9228598; doi:10.3390/nu14122413)
Supplement: Supplementary file 1 [file nutrients-14-02413-s001.zip]

Archive with 1 entries (1 files):
- nutrients-1732342-supplementary.pdf
